# Supplementary material for: Chenopodium ambrosioides L. Reduces Synovial Inflammation and Pain in Experimental Osteoarthritis
Source: PLoS One. 2015 Nov 2;10(11):e0141886. doi: 10.1371/journal.pone.0141886 (PMC4629912; doi:10.1371/journal.pone.0141886)
Supplement: S1 Fig — OA was induced by MIA injection (8 mg/kg) in Wistar rat knees. After six hours, the animals received, by oral route, saline (CTL-), Maxicam plus (CTL+) or Chenopodium ambrosioides HCE at doses of 0.5, 5 and 50 mg/kg (HCE0.5, HCE5 and HCE50, respectively). After three, seven and ten days, the knee diameters of the animals were measured for indirect evaluation of inflammation. A shows the kinetics of inflammation, and B shows the percentage inhibition of inflammation on day ten compared to day three. The data are represented as the means ± standard errors of the mean. The dashed red line represents the Clean group (without OA and untreated). *p<0.05 compared to CTL- group. (XLSX) [file pone.0141886.s001.xlsx]

## Sheet: S1 Fig 1
	CLEAN				CTL-				CTL+				HCE05				HCE5				HCE50
Dia 0	2.4	2.5	2.5	2.4	2.6	2.5	2.5	2.6	2.5	2.5	2.5	2.5	2.4	2.4	2.5	2.4	2.4	2.5	2.3	2.4	2.3	2.5	2.3	2.5
Dia 3	2.6	2.5	2.6	2.5	3.7	3.7	3.9	3.6	3.5	3.5	3.6	3.6	3.6	4.5		4.1	4.3	4.3	4.4	4.4	4.4	4.3	4.1
Dia 7	2.7	2.5	2.6	2.5	3.8	3.7	4.3	4.3	2.7	2.7	2.7	2.7	3.2	5		3.5	4	3.5	4	3.6	4.1	4.1	4
Dia 14	2.7	2.6	2.6	2.6	3.8	4	4.3	4.2	2.7	2.7	2.6	2.6	3.2	4.2		3.3	3	3	3.4	3.1	4	3.3	3.2
D 3-0	0.2		0.1	0.1	1.1	1.2	1.4	1	1	1	1.1	1.1	1.2	2.1	-2.5	1.7	1.9	1.8	2.1	2	2.1	1.8	1.8	-2.5
D 7-0	0.3		0.1	0.1	1.2	1.2	1.8	1.7	0.2	0.2	0.2	0.2	0.8	2.6	-2.5	1.1	1.6	1	1.7	1.2	1.8	1.6	1.7	-2.5
D 7-3	0.1				0.1		0.4	0.7	-0.8	-0.8	-0.9	-0.9	-0.4	0.5		-0.6	-0.3	-0.8	-0.4	-0.8	-0.3	-0.2	-0.1
D 14-3	0.1	0.1		0.1	0.1	0.3	0.4	0.6	-0.8	-0.8	-1	-1	-0.4	-0.3		-0.8	-1.3	-1.3	-1	-1.3	-0.4	-1	-0.9
										Versus CTL+			versus CTL-
			CLEAN	CTL-	CTL+	HCE05	HCE5	HCE50		T TEST
		D 3-0	0.133333	1.175	1.05	0.625	1.95	0.8		0.357411	0.401684	0.296745	0.131242	0.149628	0.17824
		D 7-0	0.166667	1.475	0.2	0.5	1.375	0.65		0.399136	0.0899816	0.0528512	0.216555	0.116656	0.00584359
		D 7-3	0.1	0.4	-0.85	-0.166667	-0.575	-0.2		0.0899816	0.0528512	#DIV/0!	0.116656	0.00584359	#DIV/0!
		D 14-3	0.1	0.35	-0.9	-0.5	-1.225	-0.766667		0.0528512			0.00584359
		CLEAN				CTL-				CTL +				HCE05				HCE5				HCE50
	Dia 0	2.4	2.5	2.5	2.4	2.6	2.5	2.5	2.6	2.5	2.5	2.5	2.5	2.4	2.4	2.5	2.4	2.4	2.5	2.3	2.4	2.3	2.5	2.3	2.5
	Dia 3	2.6	2.5	2.6	2.5	3.7	3.7	3.9	3.6	3.5	3.5	3.6	3.6	3.6	4.5		4.1	4.3	4.3	4.4	4.4	4.4	4.3	4.1
	Dia 7	2.7	2.5	2.6	2.5	3.8	3.7	4.3	4.3	2.7	2.7	2.7	2.7	3.2	5		3.5	4	3.5	4	3.6	4.1	4.1	4
	Dia 10	2.7	2.6	2.6	2.6	3.8	4	4.3	4.2	2.7	2.7	2.6	2.6	3.2	4.2		3.3	3	3	3.4	3.1	4	3.3	3.2
	D 3-0	0.2		0.1	0.1	1.1	1.2	1.4	1	1	1	1.1	1.1	1.2	2.1	-2.5	1.7	1.9	1.8	2.1	2	2.1	1.8	1.8	-2.5
	D 7-0	0.3		0.1	0.1	1.2	1.2	1.8	1.7	0.2	0.2	0.2	0.2	0.8	2.6	-2.5	1.1	1.6	1	1.7	1.2	1.8	1.6	1.7	-2.5
	D 10-0	0.3	0.1	0.1	0.2	1.2	1.5	1.8	1.6	0.2	0.2	0.1	0.1	0.8	1.8	-2.5	0.9	0.6	0.5	1.1	0.7	1.7	0.8	0.9	-2.5
	D 10-7		0.1		0.1		0.3		-0.1			-0.1	-0.1		-0.8		-0.2	-1	-0.5	-0.6	-0.5	-0.1	-0.8	-0.8
	D 10 -3	0.1	0.1		0.1	0.1	0.3	0.4	0.6	-0.8	-0.8	-1	-1	-0.4	-0.3		-0.8	-1.3	-1.3	-1	-1.3	-0.4	-1	-0.9
			4		4		8.10811		2.32558			3.7037	3.7037		16		5.71429	25	14.2857	15	13.8889	2.43902	19.5122	20
		3.84615				2.7027		10.2564	19.4444	22.8571	22.8571	25	25	11.1111	11.1111		-14.6341	6.97674	18.6047	9.09091	18.1818	6.81818	4.65116	2.43902
		12.5		4	4.16667	46.1538	48	72	65.3846	8	8	8	8	33.3333	108.333	100	45.8333	66.6667	40	73.913	50	78.2609	64	73.913	100
		3.84615	4		4	-2.7027	-8.10811	-10.2564	-16.6667	22.8571	22.8571	27.7778	27.7778	11.1111	6.66667		19.5122	30.2326	30.2326	22.7273	29.5455	9.09091	23.2558	21.9512
		8.33333	0	4	4.16667	42.3077	48	56	38.4615	40	40	44	44	50	87.5	100	70.8333	79.1667	72	91.3043	83.3333	91.3043	72	78.2609	100
			CLEAN			CTL-	CTL+	EBH05	EBH5	EBH50			versus ctl -	versus ctr +
			4	D 10-7		5.21684	3.7037	10.8571	17.0437	13.9837			T TEST			0
													0.000128611	0.00471036	4.94524e-05	0.00461408
			CLEAN			CTL-	CTL+	EBH05	EBH5	EBH50
			3.94872	D 10-3		-9.43347	25.3175	12.43	28.1845	18.0993
			CLEAN			CTL-	CTL+	EBH05	EBH5	EBH50			0.0647139	0.230007
			3.84615	D7-3		10.8012	23.9286	2.52936	13.2135	4.63612			0.0177528	0.348553
			CLEAN			CTL-	CTL+	EBH05	EBH5	EBH50
			6.88889	D7-0		57.8846	8	71.875	57.6449	79.0435
			CLEAN
			4.125	D3-0		CTL-	CTL+	EBH05	EBH5	EBH50
						46.1923	42	77.0833	81.4511	85.3913
