# Supplementary material for: Chenopodium ambrosioides L. Reduces Synovial Inflammation and Pain in Experimental Osteoarthritis
Source: PLoS One. 2015 Nov 2;10(11):e0141886. doi: 10.1371/journal.pone.0141886 (PMC4629912; doi:10.1371/journal.pone.0141886)
Supplement: S2 Fig — OA was induced by MIA injection (8 mg/kg) in Wistar rat knees. After six hours, the animals received, by oral route, saline (CTL-), Maxicam plus (CTL+) or Chenopodium ambrosioides HCE at doses of 0.5, 5 and 50 mg/kg (HCE0.5, HCE5 and HCE50, respectively). After three, seven and ten days, the nociceptive thresholds of animal leg withdrawal were measured for indirect evaluation using a Von Frey filament apparatus. A shows the kinetics of nociceptive threshold of leg withdrawal, and B shows the percentage reduction in mechanical allodynia on day ten relative to day three. The data are represented as the means± standard errors of the mean. The dashed red line represents the Clean group (without OA and untreated). *p<0.05 compared to CTL- group. (XLSX) [file pone.0141886.s002.xlsx]

## Sheet: S2 Fig 2
	CLEAN				CTL-				CTL+				HCE05				HCE5				HCE50
Dia 0	83	75	89.6	81	83	75	89.6	81	86	86	91	91	83	75	89.6	81	83	75	89.6	81	80.3	75	89.6	81
Dia 3	85.8	84.8	87.3	95.9	73.2	44.2	34.5	32.1	43.5	43.5	39.8	39.8	43.5	34.1		35.6	31.6	35.1	28	35.7	38.7	35.1	35.9
Dia 7	89	84.6	84.8	84.4	24.5	35.9	36.5	21.9	54.2	54.2	41.8	41.8	48.03	47.9		48	35.9	52.3	54.2	33.9	29.9	34.16	32.96
Dia 14	73.03	86.9	83.5	76.1	24.6	19	21.4	16.2	77.9	77.9	77.7	77.7	37.8	40.9		47.7	73.6	66.5	50.4	47.36	44.56	53.83	37.6
D 3-0	2.8		-2.3	14.9	-9.8	-30.8	-55.1	-48.9	-42.5	-42.5	-51.2	-51.2	-39.5	-40.9	-89.6	-45.4	-51.4	-39.9	-61.6	-45.3	-41.6	-39.9	-53.7	-81
D 7-0	6		-4.8	3.4	-58.5	-39.1	-53.1	-59.1	-31.8	-31.8	-49.2	-49.2	-34.97	-27.1	-89.6	-33	-47.1	-22.7	-35.4	-47.1	-50.4	-40.84	-56.64	-81
D 7-3	3.2				-48.7		2	-10.2	10.7	10.7	2	2	4.53	13.8		12.4	4.3	17.2	26.2	-1.8	-8.8	-0.94	-2.94
D 14-3	-12.77	2.1		-19.8	-48.6	-25.2	-13.1	-15.9	34.4	34.4	37.9	37.9	-5.7	6.8		12.1	42	31.4	22.4	11.66	5.86	18.73	1.7
										Versus CTL+			versus CTL-
			CLEAN	CTL-	CTL+	HCE05	HCE5	HCE50		T TEST
		D 3-0	5.13333	-36.15	-46.85	-53.85	-49.55	-54.05		0.302265	0.206516	0.206241	0.336959	0.377636	0.234106
		D 7-0	1.53333	-52.45	-40.5	-46.1675	-38.075	-57.22		0.366583	0.180327	0.0115944	0.352263	0.0962774	0.0137985
		D 7-3	3.2	-18.9667	6.35	10.2433	11.475	-4.22667		0.180327	0.0115944	#DIV/0!	0.0962774	0.0137985	#DIV/0!
		D 14-3	-10.1567	-25.7	36.15	4.4	26.865	8.76333		0.0115944			0.0137985
		CLEAN				CTL-				CTL +				HCE05				HCE5				HCE50
	Dia 0	83	75	89.6	81	83	75	89.6	81	86	86	91	91	83	75	89.6	81	83	75	89.6	81	80.3	75	89.6	81
	Dia 3	85.8	84.8	87.3	95.9	73.2	44.2	34.5	32.1	43.5	43.5	39.8	39.8	43.5	34.1		35.6	31.6	35.1	28	35.7	38.7	35.1	35.9
	Dia 7	89	84.6	84.8	84.4	24.5	35.9	36.5	21.9	54.2	54.2	41.8	41.8	48.03	47.9		48	35.9	52.3	54.2	33.9	29.9	34.16	32.96
	Dia 10	73.03	86.9	83.5	76.1	24.6	19	21.4	16.2	77.9	77.9	77.7	77.7	37.8	40.9		47.7	73.6	66.5	50.4	47.36	44.56	53.83	37.6
	D 3-0	2.8		-2.3	14.9	-9.8	-30.8	-55.1	-48.9	-42.5	-42.5	-51.2	-51.2	-39.5	-40.9	-89.6	-45.4	-51.4	-39.9	-61.6	-45.3	-41.6	-39.9	-53.7	-81
	D 7-0	6		-4.8	3.4	-58.5	-39.1	-53.1	-59.1	-31.8	-31.8	-49.2	-49.2	-34.97	-27.1	-89.6	-33	-47.1	-22.7	-35.4	-47.1	-50.4	-40.84	-56.64	-81
	D 10-0	-9.97	11.9	-6.1	-4.9	-58.4	-56	-68.2	-64.8	-8.1	-8.1	-13.3	-13.3	-45.2	-34.1	-89.6	-33.3	-9.4	-8.5	-39.2	-33.64	-35.74	-21.17	-52	-81
	D 10-7		2.3		-8.3		-16.9		-5.7			35.9	35.9		-7		-0.3	37.7	14.2	-3.8	13.46	14.66	19.67	4.64
	D 10 -3	-12.77	2.1		-19.8	-48.6	-25.2	-13.1	-15.9	34.4	34.4	37.9	37.9	-5.7	6.8		12.1	42	31.4	22.4	11.66	5.86	18.73	1.7
			2.71868		-9.83412		-47.0752		26.0274			-85.8852	-85.8852		14.6138		0.625	-105.014	-27.1511	7.01107	-39.705	-49.0301	-57.582	-14.0777
		3.7296				-66.5301		5.7971	-31.7757	-24.5977	-24.5977	-5.02513	-5.02513	-10.4138	40.4692		34.8315	-13.6076	-49.0028	-93.5714	5.04202	22.739	2.67806	8.18942
		7.22892		-5.35714	4.19753	-70.4819	-52.1333	-59.2634	-72.963	-36.9767	-36.9767	-54.0659	-54.0659	-42.1325	-36.1333	100	-40.7407	-56.747	-30.2667	-39.5089	-58.1481	-62.7646	-54.4533	-63.2143	100
		-14.8834	2.47642		-20.6465	-66.3934	-57.0136	-37.971	-49.5327	79.0805	79.0805	95.2261	95.2261	13.1034	19.9413		33.9888	132.911	89.4587	80	32.6611	15.1421	53.3618	4.73538
		3.37349	13.0667	-2.56696	18.3951	-11.8072	-41.0667	-61.4955	-60.3704	-49.4186	-49.4186	-56.2637	-56.2637	-47.5904	-54.5333	100	-56.0494	-61.9277	-53.2	-68.75	-55.9259	-51.8057	-53.2	-59.933	100
			CLEAN			CTL-	CTL+	HCE05	HCE5	HCE50			versus ctl -	versus ctr +
			-3.55772	D 10-7		-10.5239	-85.8852	7.61939	-41.2147	-40.2299			T TEST
																0.000209663	0.00240236	0.0110098
			CLEAN			CTL-	CTL+	HCE50	HCE5	HCE50
			-11.0178	D 10-3		-52.7277	87.1533	22.3445	83.7578	24.4131
			CLEAN			CTL-	CTL+	HCE50	HCE5	HCE50			0.0701933	0.0610412
			3.7296	D7-3		-30.8362	-14.8114	21.629	-37.785	11.2022			0.186497	0.413479
			CLEAN			CTL-	CTL+	HCE50	HCE5	HCE50
			2.0231	D7-0		-63.7104	-45.5213	-4.75165	-46.1677	-20.1081
			CLEAN
			8.06706	D3-0		CTL-	CTL+	HCE50	HCE5	HCE50
						-43.685	-52.8412	-14.5433	-59.9509	-16.2347
