# Supplementary material for: Chenopodium ambrosioides L. Reduces Synovial Inflammation and Pain in Experimental Osteoarthritis
Source: PLoS One. 2015 Nov 2;10(11):e0141886. doi: 10.1371/journal.pone.0141886 (PMC4629912; doi:10.1371/journal.pone.0141886)
Supplement: S3 Fig — OA was induced by MIA injection (8 mg/kg) in Wistar rat knees. After six hours, the animals received, by oral route, saline (CTL-), Maxicam plus (CTL+) or Chenopodium ambrosioides HCE at doses of 0.5, 5 and 50 mg/kg (HCE0.5, HCE5 and HCE50, respectively). After three, seven and ten days, the nociceptive thresholds of animal leg withdrawal were measured for indirect evaluation using a Randall-Selitto apparatus. A shows the kinetics of nociceptive threshold of leg withdrawal, and B shows the percentage reduction in mechanical hyperalgesia on day ten relative to day three. The data are represented as the means± standard errors of the mean. The dashed red line represents the Clean group (without OA and untreated). *p<0.05 compared to CTL- group. (XLSX) [file pone.0141886.s003.xlsx]

## Sheet: S3 Fig 3
	CLEAN				CTL-				CTL+				HCE05				HCE5				HCE50
Dia 0	222.6	226	204	234	222.6	226	204	234	206.3	206.3	206	206	222.6	226	204	234	222.6	226	204	234	202.3	226	204	234
Dia 3	196.3	196.3	161.6	190	128.6	124.3	117.6	96	129.3	129.3	139.6	139.6	106	89.6		93.3	142.3	132.6	137.3	145.3	134.3	164.3	134.6
Dia 7	166.3	198	178.6	191.3	120.6	127	124	99	111.6	111.6	103.6	103.6	109.3	123		154	106.3	100	116.6	107.6	141.6	146.6	142
Dia 14	219.6	239.6	186	211.3	108.6	75.3	120.3	123.3	160.3	160.3	176.66	176.66	136.6	123		141	203.3	176	170	166.3	135.6	113	114.6
D 3-0	-26.3		-42.4	-44	-94	-101.7	-86.4	-138	-77	-77	-66.4	-66.4	-116.6	-136.4	-204	-140.7	-80.3	-93.4	-66.7	-88.7	-68	-61.7	-69.4	-234
D 7-0	-56.3		-25.4	-42.7	-102	-99	-80	-135	-94.7	-94.7	-102.4	-102.4	-113.3	-103	-204	-80	-116.3	-126	-87.4	-126.4	-60.7	-79.4	-62	-234
D 7-3	-30				-8		6.4	3	-17.7	-17.7	-36	-36	3.3	33.4		60.7	-36	-32.6	-20.7	-37.7	7.3	-17.7	7.4
D 14-3	23.3	43.3		21.3	-20	-49	2.7	27.3	31	31	37.06	37.06	30.6	33.4		47.7	61	43.4	32.7	21	1.3	-51.3	-20
										Versus CTL+			versus CTL-
			CLEAN	CTL-	CTL+	HCE05	HCE5	HCE50		T TEST
		D 3-0	-37.5667	-105.025	-71.7	-149.425	-82.275	-108.275		0.0122849	0.0495426	0.181404	0.164551	0.0164405	0.0452852
		D 7-0	-41.4667	-104	-98.55	-125.075	-114.025	-109.025		0.201057	0.0292212	0.307137	0.257202	0.0936587	0.0288611
		D 7-3	-30	0.466667	-26.85	32.4667	-31.75	-1		0.0292212	0.307137	#DIV/0!	0.0936587	0.0288611	#DIV/0!
		D 14-3	29.3	-9.75	34.03	37.2333	39.525	-23.3333		0.307137			0.0288611
		CLEAN				CTL-				CTL +				HCE05				HCE5				HCE50
	Dia 0	222.6	226	204	234	222.6	226	204	234	206.3	206.3	206	206	222.6	226	204	234	222.6	226	204	234	202.3	226	204	234
	Dia 3	196.3	196.3	161.6	190	128.6	124.3	117.6	96	129.3	129.3	139.6	139.6	106	89.6		93.3	142.3	132.6	137.3	145.3	134.3	164.3	134.6
	Dia 7	166.3	198	178.6	191.3	120.6	127	124	99	111.6	111.6	103.6	103.6	109.3	123		154	106.3	100	116.6	107.6	141.6	146.6	142
	Dia 10	219.6	239.6	186	211.3	108.6	75.3	120.3	123.3	160.3	160.3	176.66	176.66	136.6	123		141	203.3	176	170	166.3	135.6	113	114.6
	D 3-0	-26.3		-42.4	-44	-94	-101.7	-86.4	-138	-77	-77	-66.4	-66.4	-116.6	-136.4	-204	-140.7	-80.3	-93.4	-66.7	-88.7	-68	-61.7	-69.4	-234
	D 7-0	-56.3		-25.4	-42.7	-102	-99	-80	-135	-94.7	-94.7	-102.4	-102.4	-113.3	-103	-204	-80	-116.3	-126	-87.4	-126.4	-60.7	-79.4	-62	-234
	D 10-0	-3	13.6	-18	-22.7	-114	-150.7	-83.7	-110.7	-46	-46	-29.34	-29.34	-86	-103	-204	-93	-19.3	-50	-34	-67.7	-66.7	-113	-89.4	-234
	D 10-7		41.6		20		-51.7		24.3			73.06	73.06		0		-13	97	76	53.4	58.7	-6	-33.6	-27.4
	D 10 -3	23.3	43.3		21.3	-20	-49	2.7	27.3	31	31	37.06	37.06	30.6	33.4		47.7	61	43.4	32.7	21	1.3	-51.3	-20
			21.0101		10.4548		-40.7087		-24.5455			-70.5212	-70.5212		0		8.44156	-91.2512	-76	-45.7976	-54.5539	4.23729	22.9195	19.2958
		-15.2827				-6.22084		5.44218	3.125	13.6891	13.6891	25.788	25.788	-3.11321	37.2768		65.0589	25.2987	24.5852	15.0765	25.9463	-5.43559	10.773	-5.49777
		-25.292		-12.451	-18.2479	-45.8221	-43.8053	-39.2157	-57.6923	-45.904	-45.904	-49.7087	-49.7087	-50.8985	-45.5752	100	-34.188	-52.2462	-55.7522	-42.8431	-54.0171	-30.0049	-35.1327	-30.3922	100
		11.8696	22.0581		11.2105	-15.5521	-39.4208	2.29592	28.4375	23.9753	23.9753	26.5473	26.5473	-28.8679	37.2768		51.1254	42.8672	32.73	23.8165	14.4529	0.967982	31.2234	14.8588
		-11.8149	-13.1416	-20.7843	-18.8034	-42.2282	-45	-42.3529	-58.9744	-37.3243	-37.3243	-32.233	-32.233	-52.381	-60.354	100	-60.1282	-36.0737	-41.3274	-32.6961	-37.906	-33.6134	-27.3009	-34.0196	100
			CLEAN			CTL-	CTL+	HCE05	HCE5	HCE50			versus ctl -	versus ctr +
			15.7324	D 10-7		-32.6271	-70.5212	4.22078	-66.9007	15.4842			T TEST
			CLEAN			CTL-	CTL+	HCE05	HCE5	HCE50
			15.0461	D 10-3		-6.05986	25.2613	19.8448	28.4666	15.6834
													0.212493	0.0449932	0.127696	0.0582521
			CLEAN			CTL-	CTL+	HCE05	HCE5	HCE50
			-15.2827	D7-3		0.782112	19.7385	33.0742	22.7267	-0.0534623
			CLEAN			CTL-	CTL+	HCE05	HCE5	HCE50
			-18.6636	D7-0		-46.6339	-47.8064	-7.66543	-51.2147	1.11754
			CLEAN
			-16.1361	D3-0		CTL-	CTL+	HCE05	HCE5	HCE50
						-47.1389	-34.7786	-18.2158	-37.0008	1.26652
