# Supplementary material for: Chenopodium ambrosioides L. Reduces Synovial Inflammation and Pain in Experimental Osteoarthritis
Source: PLoS One. 2015 Nov 2;10(11):e0141886. doi: 10.1371/journal.pone.0141886 (PMC4629912; doi:10.1371/journal.pone.0141886)
Supplement: S4 Fig — OA was induced by MIA injection (8 mg/kg) in Wistar rat knees. After six hours, the animals received, by oral route, saline (CTL-), Maxicam plus (CTL+) or Chenopodium ambrosioides HCE at doses of 0.5, 5 and 50 mg/kg (HCE0.5, HCE5 and HCE50, respectively). After three, seven and ten days, the motor activity of the animals was measured to evaluate the walking score using a Rotarod device. A shows the kinetics of the animals' walking score, and B shows the percentage improvement in walking on day ten compared to day three. The data are represented as the means± standard errors of the mean. The dashed red line represents the Clean group (without OA and untreated). *p<0.05 compared to CTL- group. (XLSX) [file pone.0141886.s004.xlsx]

## Sheet: S4 Fig 4
	CLEAN				CTL-				CTL+				HCE05				HCE5				HCE50
Dia 0	5	5	5	5	5	5	5	5	5	5	5	5	5	5	5	5	5	5	5	5	5	5	5	5
Dia 3	5	5	5	5	3	3	3	1	3	3	3	3	4	1		3	3	5	1	2	3	1	2
Dia 7	5	5	5	5	2	2	2	1	4	4	3	3	3	1		3	3	2	1	2	3	1	3
Dia 14	5	5	5	5	3	2	2	1	5	5	5	5	4	1		4	5	5	2	3	4	1	3
D 3-0	0		0	0	-2	-2	-2	-4	-2	-2	-2	-2	-1	-4	-5	-2	-2	0	-4	-3	-2	-4	-3	-5
D 7-0	0		0	0	-3	-3	-3	-4	-1	-1	-2	-2	-2	-4	-5	-2	-2	-3	-4	-3	-2	-4	-2	-5
D 7-3	0				-1		-1	0	1	1	0	0	-1	0		0	0	-3	0	0	0	0	1
D 14-3	0	0		0	0	-1	-1	0	2	2	2	2	0	0		1	2	0	1	1	1	0	1
										Versus CTL+			versus CTL-
			CLEAN	CTL-	CTL+	HCE05	HCE5	HCE50		T TEST
		D 3-0	0	-2.5	-2	-3	-2.25	-3.5		0.176694	0.0686318	0.5	0.222892	0.285275	0.206656
		D 7-0	0	-3.25	-1.5	-3.25	-3	-3.25		0.0486465	0.062232	0.0188748	0.5	0.259259	0.062232
		D 7-3	0	-0.666667	0.5	-0.333333	-0.75	0.333333		0.062232	0.0188748	#DIV/0!	0.259259	0.062232	#DIV/0!
		D 14-3	0	-0.5	2	0.333333	1	0.666667		0.0188748			0.062232
		CLEAN				CTL-				CTL +				HCE05				HCE5				HCE50
	Dia 0	5	5	5	5	5	5	5	5	5	5	5	5	5	5	5	5	5	5	5	5	5	5	5	5
	Dia 3	5	5	5	5	3	3	3	1	3	3	3	3	4	1		3	3	5	1	2	3	1	2
	Dia 7	5	5	5	5	2	2	2	1	4	4	3	3	3	1		3	3	2	1	2	3	1	3
	Dia 10	5	5	5	5	3	2	2	1	5	5	5	5	4	1		4	5	5	2	3	4	1	3
	D 3-0	0		0	0	-2	-2	-2	-4	-2	-2	-2	-2	-1	-4	-5	-2	-2	0	-4	-3	-2	-4	-3	-5
	D 7-0	0		0	0	-3	-3	-3	-4	-1	-1	-2	-2	-2	-4	-5	-2	-2	-3	-4	-3	-2	-4	-2	-5
	D 10-0	0	0	0	0	-2	-3	-3	-4	0	0	0	0	-1	-4	-5	-1	0	0	-3	-2	-1	-4	-2	-5
	D 10-7		0		0		0		0			2	2		0		1	2	3	1	1	1	0	0
	D 10 -3	0	0		0	0	-1	-1	0	2	2	2	2	0	0		1	2	0	1	1	1	0	1
			0		0		0		0			-66.6667	-66.6667		0		-33.3333	-66.6667	-150	-100	-50	-33.3333	0	0
		0				-33.3333		-33.3333	0	-33.3333	-33.3333	0	0	25	0		0	0	60	0	0	0	0	-50
		0		0	0	-60	-60	-60	-80	-20	-20	-40	-40	-40	-80	100	-40	-40	-60	-80	-60	-40	-80	-40	100
		0	0		0	0	-33.3333	-33.3333	0	66.6667	66.6667	66.6667	66.6667	0	0		33.3333	66.6667	0	100	50	33.3333	0	50
		0	0	0	0	-40	-40	-40	-80	-40	-40	-40	-40	-20	-80	100	-40	-40	0	-80	-60	-40	-80	-60	100
			CLEAN			CTL-	CTL+	HCE05	HCE5	HCE50			versus ctl -	versus ctr +
			0	D 10-7		0	-66.6667	-16.6667	-91.6667	-11.1111			T TEST
			CLEAN			CTL-	CTL+	HCE05	HCE5	HCE50
			0	D 10-3		-16.6667	66.6667	11.1111	54.1667	27.7778
													0.062232	0.0170564	0.0354281	0.00161952
			CLEAN			CTL-	CTL+	HCE05	HCE5	HCE50
			0	D7-3		-22.2222	-16.6667	8.33333	15	-16.6667
			CLEAN			CTL-	CTL+	HCE05	HCE5	HCE50
			0	D7-0		-65	-30	-15	-60	-15
			CLEAN
			0	D3-0		CTL-	CTL+	HCE05	HCE5	HCE50
						-50	-40	-10	-45	-20
