# Supplementary material for: Chenopodium ambrosioides L. Reduces Synovial Inflammation and Pain in Experimental Osteoarthritis
Source: PLoS One. 2015 Nov 2;10(11):e0141886. doi: 10.1371/journal.pone.0141886 (PMC4629912; doi:10.1371/journal.pone.0141886)
Supplement: S1 Table — (XLSX) [file pone.0141886.s005.xlsx]

## Sheet: S5 Tab 1
			INFLAMMATORY INFILTRATE
		CLEAN	CTL-	CTL+	HCE05	HCE5	HCE50
	1	1	2	1	3		1
	2	1		2	3	1	2
	3			2		2	2
	4	1	2		1	1
		1	2	1	3		1
		1		2	3	1	2
				2		2	2
		1.1	2		1	1
	MED	1	2	2	3	1	2
	DP	0	0	0.57735	1.1547	0.57735	0.57735
			1.32336e-08	0.0873439	0.232511	0.0125155	0.0873439
			NECROSIS
		CLEAN	CTL-	CTL+	HCE05	HCE5	HCE50
	1	0	0	0	0	0	0
	2	0	0	0	1	0	1
	3	0	0	0		1	0
	4	0	1	0	0	0
	MED	0	0	0	0	0	0
	DP	0	0.5	0	0.57735	0.5	0.57735
			EDEMA
		CLEAN	CTL-	CTL+	HCE05	HCE5	HCE50
	1	0	0	0	2	0	0
	2	0	0	2	2	0	1
	3	0	0	1		1	0
	4	0	3	0	0	0
	MED	0	0	0.5	2	0	0
	DP	0	1.5	0.957427	1.1547	0.5	0.57735
