# Supplementary material for: Chenopodium ambrosioides L. Reduces Synovial Inflammation and Pain in Experimental Osteoarthritis
Source: PLoS One. 2015 Nov 2;10(11):e0141886. doi: 10.1371/journal.pone.0141886 (PMC4629912; doi:10.1371/journal.pone.0141886)
Supplement: S2 Table — (XLSX) [file pone.0141886.s006.xlsx]

## Sheet: Leukocyte counts and lymph node
		LYMPH NODE
		CLEAN	CTL-	CTL+	HCE05	HCE5	HCE50
		32	155	292		129	323
		95	100	0	216	191	191
		27	344	0	28	725
		45	86			54
		Leucocyte counts
		CLEAN	CTL-	CTL+	HCE05	HCE5	HCE50
		0	4	106	373	19	76
		0	375	0	41	28	225
		0	64	0	63	28	0
		0	85		0	16
